# Supplementary material for: Methyl (E)-N′-[1-(2,4-dihydroxy­phen­yl)ethyl­idene]hydrazinecarboxyl­ate
Source: Acta Crystallogr Sect E Struct Rep Online. 2009 Jul 18;65(Pt 8):o1896. doi: 10.1107/S1600536809027317 (PMC2977410; doi:10.1107/S1600536809027317)
Supplement: Supplementary file 2 [file e-65-o1896-Isup2.hkl]

#
# h,k,l, Fc-squared, Fo-squared, sigma(Fo-squared) and status flag
#
data_I
_shelx_title ' m in P2(1)/n'
_shelx_refln_list_code          4
_shelx_F_calc_maximum      178.14
_exptl_crystal_F_000       472.00
_reflns_d_resolution_high  0.8402
 
loop_
 _symmetry_equiv_pos_as_xyz
 'x, y, z'
 '-x+1/2, y+1/2, -z+1/2'
 '-x, -y, -z'
 'x-1/2, -y-1/2, z-1/2'
 
_cell_length_a    10.7135
_cell_length_b     8.7000
_cell_length_c    11.6816
_cell_angle_alpha  90.000
_cell_angle_beta  107.872
_cell_angle_gamma  90.000
 
_shelx_F_squared_multiplier     1.000
 
loop_
 _refln_index_h
 _refln_index_k
 _refln_index_l
 _refln_F_squared_calc
 _refln_F_squared_meas
 _refln_F_squared_sigma
 _refln_observed_status
   2   0   0      359.91      351.81      7.51 o
   4   0   0      368.17      374.95      7.85 o
   6   0   0       43.01       38.03      2.99 o
   8   0   0      353.38      337.42     10.02 o
  10   0   0       14.85       14.74      2.74 o
  12   0   0      131.42      142.70     11.21 o
   1   1   0      400.22      426.86      5.11 o
   2   1   0       13.11       20.66      1.02 o
   3   1   0       75.14       69.00      2.49 o
   4   1   0      418.28      392.23      6.51 o
   5   1   0     3286.76     3330.98     33.99 o
   6   1   0      370.57      355.82      7.54 o
   7   1   0      336.00      382.35      7.89 o
   8   1   0       20.92       16.56      1.66 o
   9   1   0        1.40        1.57      0.67 o
  10   1   0        2.23        1.87      0.77 o
  11   1   0        0.00        0.88      0.77 o
  12   1   0        2.60        3.37      2.68 o
   0   2   0     1149.11     1224.45     16.08 o
   1   2   0     2069.89     2178.08     19.28 o
   2   2   0    11945.17    11454.69     94.66 o
   3   2   0      164.27      191.87      3.55 o
   4   2   0       71.17       81.33      2.44 o
   5   2   0      315.17      357.62      6.12 o
   6   2   0      374.90      410.96      7.17 o
   7   2   0        0.01        0.77      1.17 o
   8   2   0        1.55        0.03      0.60 o
   9   2   0        1.73        1.96      0.86 o
  10   2   0      215.39      206.09      6.77 o
  11   2   0        0.03        1.14      0.83 o
   1   3   0      174.31      176.71      2.88 o
   2   3   0       23.65       36.18      1.33 o
   3   3   0      180.18      185.68      3.61 o
   4   3   0       66.83       77.44      2.45 o
   5   3   0      276.52      285.38      8.51 o
   6   3   0        0.20        2.24      0.69 o
   7   3   0        0.50        0.85      0.55 o
   8   3   0        0.92        0.00      1.14 o
   9   3   0       53.45       57.14      6.02 o
  10   3   0        9.37        6.45      1.52 o
  11   3   0        8.21        9.17      2.07 o
   0   4   0      512.49      499.64      8.88 o
   1   4   0       73.57       73.15      1.90 o
   2   4   0       96.33      113.39      2.80 o
   3   4   0      284.21      313.31      5.14 o
   4   4   0     1281.12     1249.46     17.75 o
   5   4   0        0.08        0.49      0.56 o
   6   4   0       29.24       29.24      2.76 o
   7   4   0       86.77       81.90      3.76 o
   8   4   0      119.36      104.63      6.45 o
   9   4   0       10.69       11.32      2.96 o
  10   4   0        5.02        1.38      1.85 o
  11   4   0       47.49       56.90      6.59 o
   1   5   0        4.27        2.81      0.82 o
   2   5   0       15.09       26.45      1.79 o
   3   5   0      102.82      116.87      4.75 o
   4   5   0       15.01       10.53      1.34 o
   5   5   0       72.24       72.96      4.02 o
   6   5   0       41.07       46.76      3.63 o
   7   5   0        8.41        8.97      1.75 o
   8   5   0       13.01       15.71      2.24 o
   9   5   0        0.57        0.00      1.38 o
  10   5   0       15.47       10.36      3.19 o
   0   6   0        1.92        2.03      1.31 o
   1   6   0       25.95       18.98      2.86 o
   2   6   0        5.26        5.93      1.16 o
   3   6   0        2.38        3.28      0.79 o
   4   6   0        2.19        1.03      1.43 o
   5   6   0       49.95       40.66      3.45 o
   6   6   0       22.28       23.89      2.76 o
   7   6   0       16.77       16.20      2.28 o
   8   6   0        7.94        7.01      1.42 o
   9   6   0        8.58        8.72      2.31 o
   1   7   0       17.50       17.86      2.06 o
   2   7   0        5.31        5.16      1.61 o
   3   7   0      130.57      139.09      6.80 o
   4   7   0       39.92       39.06      5.45 o
   5   7   0        1.19        1.09      1.51 o
   6   7   0        0.19        1.04      1.15 o
   7   7   0        2.96        2.19      1.90 o
   8   7   0        5.64        6.78      2.98 o
   0   8   0        0.02        0.00      1.37 o
   1   8   0        0.69        2.62      1.13 o
   2   8   0       79.68       82.97      5.72 o
   3   8   0       11.43       12.41      2.39 o
   4   8   0       32.09       31.06      4.10 o
   5   8   0       29.17       25.73      3.76 o
   6   8   0        2.94        5.37      1.61 o
   7   8   0        0.03        0.00      2.96 o
   1   9   0       64.79       60.83      7.68 o
   2   9   0       86.68       94.78      6.50 o
   3   9   0      106.66      118.80      7.38 o
   4   9   0        6.15        7.65      2.14 o
   5   9   0        5.20        5.55      2.66 o
   6   9   0        1.11        2.05      5.49 o
   0  10   0        6.75        0.72      7.77 o
   1  10   0       42.94       55.09      9.94 o
   2  10   0       16.53       20.56     10.83 o
 -11   0   1        0.39        5.26      3.12 o
  -9   0   1       17.41       15.77      2.83 o
  -7   0   1      291.78      262.52      7.90 o
  -5   0   1      217.06      181.80      5.41 o
  -3   0   1      289.60      275.65     10.45 o
  -1   0   1     6333.02     4992.79    105.12 o
   1   0   1      259.81      267.05      4.51 o
   3   0   1      501.92      516.20      9.25 o
   5   0   1       89.64       84.42      3.78 o
   7   0   1       29.66       38.43      3.42 o
   9   0   1       24.81       19.87      3.49 o
  11   0   1        0.15        0.00      1.06 o
 -12   1   1        7.48        5.56      1.95 o
 -11   1   1        0.17        2.57      1.21 o
 -10   1   1        0.00        0.00      0.64 o
  -9   1   1        7.16        5.25      0.93 o
  -8   1   1       74.88       67.49      3.97 o
  -7   1   1      923.75      908.38     15.21 o
  -6   1   1      355.79      381.61     10.76 o
  -5   1   1       87.02       91.79      2.65 o
  -4   1   1      174.13      163.61      3.32 o
  -3   1   1      251.87      240.78      3.73 o
  -2   1   1       34.45       36.60      1.27 o
  -1   1   1      691.71      718.99      7.79 o
   0   1   1      803.21      797.35      9.13 o
   1   1   1       76.85       65.51      1.88 o
   2   1   1      100.71       87.51      2.25 o
   3   1   1     1936.55     1953.03     18.66 o
   4   1   1       38.83       28.02      1.58 o
   5   1   1      867.98      901.16     12.42 o
   6   1   1       47.83       51.36      2.67 o
   7   1   1      347.08      358.83      7.83 o
   8   1   1        0.17        0.00      0.52 o
   9   1   1       30.50       31.80      2.52 o
  10   1   1        7.79        8.71      1.31 o
  11   1   1       15.41       13.28      1.97 o
 -12   2   1        9.55        7.86      3.07 o
 -11   2   1       23.45       26.66      2.76 o
 -10   2   1        8.83        6.12      1.91 o
  -9   2   1       51.37       53.28      3.95 o
  -8   2   1        5.56        3.97      1.00 o
  -7   2   1        1.48        1.41      0.60 o
  -6   2   1       40.06       38.35      2.84 o
  -5   2   1       31.46       31.73      1.76 o
  -4   2   1      104.74      124.17      3.80 o
  -3   2   1       27.56       30.77      2.65 o
  -2   2   1    31732.44    27884.85    462.33 o
  -1   2   1      788.49      844.77     10.54 o
   0   2   1      614.79      653.37      6.79 o
   1   2   1      347.54      361.63      4.62 o
   2   2   1     1091.16     1070.02     11.08 o
   3   2   1        1.51        9.56      0.92 o
   4   2   1        0.37        0.71      0.51 o
   5   2   1        0.40        0.98      0.43 o
   6   2   1       70.32       71.20      2.83 o
   7   2   1       22.92       24.12      2.24 o
   8   2   1       34.33       35.57      3.28 o
   9   2   1       78.83       81.56      4.18 o
  10   2   1       50.54       44.28      3.52 o
  11   2   1        0.42        0.96      0.96 o
 -11   3   1        0.22        0.00      1.13 o
 -10   3   1        0.28        3.56      1.09 o
  -9   3   1      142.28      150.75      9.77 o
  -8   3   1        5.72        4.01      1.00 o
  -7   3   1      338.09      317.78      7.36 o
  -6   3   1      182.00      164.51      4.19 o
  -5   3   1      170.80      163.16      3.85 o
  -4   3   1       31.66       31.31      1.56 o
  -3   3   1       23.62       24.49      1.47 o
  -2   3   1     1079.04     1014.66     11.43 o
  -1   3   1      258.49      254.45      4.31 o
   0   3   1      754.85      795.64      8.45 o
   1   3   1       73.06       70.60      1.86 o
   2   3   1      122.37       96.34      2.66 o
   3   3   1     1935.17     2052.70     22.22 o
   4   3   1     1988.07     1983.93     29.77 o
   5   3   1      234.42      208.64      5.45 o
   6   3   1        1.03        1.38      0.54 o
   7   3   1        0.60        0.38      1.00 o
   8   3   1       21.49       19.81      2.43 o
   9   3   1       57.91       54.19      5.27 o
  10   3   1        3.87        9.03      1.88 o
  11   3   1        0.29        0.00      1.27 o
 -11   4   1        2.06        2.97      3.01 o
 -10   4   1        1.15        1.64      1.11 o
  -9   4   1       62.82       58.02      4.46 o
  -8   4   1        0.85        0.00      0.70 o
  -7   4   1        0.44        0.21      0.70 o
  -6   4   1        0.15        1.71      0.69 o
  -5   4   1        0.74        3.73      0.79 o
  -4   4   1     1936.53     1921.33     19.48 o
  -3   4   1      303.78      363.23     10.97 o
  -2   4   1        0.27        1.96      0.48 o
  -1   4   1       27.32       26.56      2.54 o
   0   4   1        4.15        3.87      0.61 o
   1   4   1       60.85       78.44      2.12 o
   2   4   1      267.56      265.28      4.61 o
   3   4   1       12.16       31.60      1.64 o
   4   4   1      114.52      121.42      3.32 o
   5   4   1       37.72       34.07      2.12 o
   6   4   1        0.04        0.00      1.13 o
   7   4   1       22.36       17.21      1.91 o
   8   4   1      164.47      140.69      8.31 o
   9   4   1        4.93        3.09      0.93 o
  10   4   1       57.16       67.78      7.39 o
 -10   5   1        1.22        0.00      1.42 o
  -9   5   1       15.37       14.82      3.25 o
  -8   5   1        1.08        3.99      1.06 o
  -7   5   1        0.01        1.77      0.98 o
  -6   5   1      358.89      345.75     11.01 o
  -5   5   1      179.59      176.46      6.08 o
  -4   5   1       29.10       37.39      3.54 o
  -3   5   1        9.30        8.45      1.67 o
  -2   5   1       12.96       15.68      1.37 o
  -1   5   1       46.39       40.52      1.96 o
   0   5   1       33.49       26.50      1.61 o
   1   5   1      184.30      192.02      3.79 o
   2   5   1      629.07      631.77      9.71 o
   3   5   1      236.15      235.43      5.55 o
   4   5   1       20.81       18.75      1.78 o
   5   5   1      150.38      150.64      5.63 o
   6   5   1       60.16       65.21      4.22 o
   7   5   1       63.62       66.06      4.44 o
   8   5   1        1.06        0.00      0.95 o
   9   5   1        2.87        1.55      1.10 o
  10   5   1        0.15        0.49      2.43 o
 -10   6   1        2.50       13.72      5.46 o
  -9   6   1        6.25        5.56      1.74 o
  -8   6   1        0.01        0.20      0.97 o
  -7   6   1       60.36       57.93      4.43 o
  -6   6   1      276.75      280.77      8.63 o
  -5   6   1       97.99      106.40      5.87 o
  -4   6   1       52.83       53.03      3.61 o
  -3   6   1        3.26        3.10      1.32 o
  -2   6   1       13.95       15.59      1.71 o
  -1   6   1       51.93       44.11      2.75 o
   0   6   1       45.73       55.93      3.00 o
   1   6   1      158.71      163.18      5.26 o
   2   6   1      103.90       90.42      3.89 o
   3   6   1        2.20        1.47      0.66 o
   4   6   1       26.01       21.70      3.67 o
   5   6   1        9.52        9.41      2.05 o
   6   6   1       93.74       87.53      4.79 o
   7   6   1       67.44       65.50      4.68 o
   8   6   1       10.19       11.25      1.85 o
   9   6   1       11.76       10.52      2.21 o
  -9   7   1        4.50        0.00      6.06 o
  -8   7   1       40.89       45.15      6.52 o
  -7   7   1       19.25       17.50      7.65 o
  -6   7   1        0.87        1.62      1.61 o
  -5   7   1      290.22      296.74     10.75 o
  -4   7   1      321.52      337.74     11.31 o
  -3   7   1      122.49      127.53      6.52 o
  -2   7   1        0.32        0.71      1.41 o
  -1   7   1       16.93       12.79      1.72 o
   0   7   1        0.95        1.34      0.66 o
   1   7   1        2.14        7.41      1.42 o
   2   7   1        4.18        6.22      1.67 o
   3   7   1       32.80       33.71      3.77 o
   4   7   1       56.06       44.10      4.41 o
   5   7   1        0.60        0.00      1.30 o
   6   7   1        5.80        4.39      1.47 o
   7   7   1       45.47       51.41      5.09 o
   8   7   1       41.17       51.45      6.14 o
  -7   8   1       16.88       15.25      4.63 o
  -6   8   1       17.01       15.34      2.68 o
  -5   8   1        3.69        4.58      1.77 o
  -4   8   1       10.11       13.96      2.67 o
  -3   8   1       98.75       93.25      6.26 o
  -2   8   1        0.13        1.31      1.04 o
  -1   8   1        4.62        5.79      1.51 o
   0   8   1       31.92       25.90      3.34 o
   1   8   1        0.02        2.47      0.90 o
   2   8   1       16.57       16.10      2.67 o
   3   8   1       41.71       39.28      4.37 o
   4   8   1        8.75        5.84      1.52 o
   5   8   1       30.25       33.37      3.96 o
   6   8   1        0.87        1.15      1.44 o
   7   8   1        1.83        4.44      3.49 o
  -6   9   1        1.83        0.61      5.57 o
  -5   9   1        0.01        4.19      2.21 o
  -4   9   1        0.93        0.76      1.81 o
  -3   9   1      157.23      166.60      8.43 o
  -2   9   1       49.81       49.37      5.08 o
  -1   9   1       11.05       12.56      2.42 o
   0   9   1        0.73        0.91      1.76 o
   1   9   1       46.95       48.44      6.85 o
   2   9   1       42.36       44.15      6.42 o
   3   9   1        2.75        3.67      1.59 o
   4   9   1        5.22        3.08      1.83 o
   5   9   1        3.97        7.61      3.13 o
  -3  10   1        1.84        7.60      3.29 o
  -2  10   1        6.27        2.68      6.30 o
  -1  10   1        9.26        4.78      6.11 o
   0  10   1       23.58       29.89      7.71 o
   1  10   1        1.86        2.01      5.19 o
   2  10   1        0.35        0.00      7.25 o
 -12   0   2      107.57      134.09     10.67 o
 -10   0   2        2.75        6.04      1.70 o
  -8   0   2      136.06      136.73      5.77 o
  -6   0   2        8.05       14.05      4.79 o
  -4   0   2     1783.63     1642.78     40.49 o
  -2   0   2     5209.11     5007.32     71.62 o
   0   0   2    14181.94    13405.81    187.45 o
   2   0   2      418.00      353.46      6.74 o
   4   0   2      278.30      296.17     10.76 o
   6   0   2      273.83      277.13      8.19 o
   8   0   2       18.28       13.11      4.14 o
  10   0   2       78.18       71.50      5.52 o
 -12   1   2        6.30        6.75      2.86 o
 -11   1   2        7.61        4.70      1.29 o
 -10   1   2       28.22       31.72      2.91 o
  -9   1   2      109.33      100.92      4.25 o
  -8   1   2      234.87      230.77      6.22 o
  -7   1   2      152.70      156.68      5.04 o
  -6   1   2      233.00      249.58      5.37 o
  -5   1   2       19.77       13.95      1.14 o
  -4   1   2      889.70      944.55     10.35 o
  -3   1   2      100.62      109.37      2.54 o
  -2   1   2     3518.54     3430.11     29.47 o
  -1   1   2       97.69      103.67      1.95 o
   0   1   2      937.76      882.14      9.31 o
   1   1   2     1128.68     1091.41     10.67 o
   2   1   2     3769.86     3613.43     35.15 o
   3   1   2      775.58      806.50     10.89 o
   4   1   2        0.01        1.58      0.58 o
   5   1   2      670.61      705.15     10.85 o
   6   1   2        0.09        1.37      0.59 o
   7   1   2       29.40       30.11      2.62 o
   8   1   2        2.82        3.31      0.78 o
   9   1   2        1.51        1.45      1.15 o
  10   1   2        2.29        1.21      0.68 o
  11   1   2        0.36        1.51      1.39 o
 -12   2   2        0.84        1.73      1.67 o
 -11   2   2       14.96       15.45      2.28 o
 -10   2   2       48.56       39.02      6.55 o
  -9   2   2        9.14        4.86      1.24 o
  -8   2   2        1.66        2.44      1.57 o
  -7   2   2       10.25        8.78      1.16 o
  -6   2   2        8.82        7.22      0.96 o
  -5   2   2       36.96       34.74      2.18 o
  -4   2   2      453.44      499.66      6.63 o
  -3   2   2      412.60      373.57      4.91 o
  -2   2   2     9541.47     8942.47     87.89 o
  -1   2   2       37.29       44.82      1.19 o
   0   2   2      921.15      808.99     21.29 o
   1   2   2        4.93       12.89      0.90 o
   2   2   2      334.08      326.93      4.93 o
   3   2   2        2.04        1.55      0.64 o
   4   2   2       75.10       76.52      2.52 o
   5   2   2      259.60      248.06      5.58 o
   6   2   2       66.54       83.19      3.44 o
   7   2   2       18.31       21.95      2.19 o
   8   2   2       17.70       20.86      2.28 o
   9   2   2      180.41      188.85      5.64 o
  10   2   2       10.01        8.94      1.16 o
  11   2   2        1.13        0.09      1.24 o
 -12   3   2        6.54        1.53      5.20 o
 -11   3   2        0.45        0.00      1.63 o
 -10   3   2       17.04       16.69      3.80 o
  -9   3   2       79.18       87.53      4.18 o
  -8   3   2      256.77      257.42      6.88 o
  -7   3   2       88.20       84.71      3.54 o
  -6   3   2        5.12        2.68      0.71 o
  -5   3   2       22.23       22.70      2.28 o
  -4   3   2       82.11       95.95      2.38 o
  -3   3   2       28.76       29.29      1.13 o
  -2   3   2        7.70       11.85      0.73 o
  -1   3   2      225.42      262.53      5.01 o
   0   3   2     1020.66     1037.08     11.74 o
   1   3   2     1334.48     1367.14     13.86 o
   2   3   2       47.19       46.66      2.75 o
   3   3   2     3487.99     3532.33     35.81 o
   4   3   2      136.80      125.30      3.46 o
   5   3   2       91.61       74.29      2.82 o
   6   3   2       18.61       15.62      2.80 o
   7   3   2       27.22       30.62      2.79 o
   8   3   2        7.73        4.91      1.27 o
   9   3   2        5.98        6.02      1.96 o
  10   3   2        1.73        0.63      1.26 o
 -11   4   2        9.04       11.09      3.83 o
 -10   4   2       10.63        8.44      2.80 o
  -9   4   2       45.69       54.18      4.31 o
  -8   4   2        7.83        7.23      2.68 o
  -7   4   2       11.61       12.50      1.61 o
  -6   4   2       21.43       30.12      2.33 o
  -5   4   2        0.17        1.52      1.44 o
  -4   4   2     3885.30     3720.65     37.89 o
  -3   4   2      433.37      455.15     12.04 o
  -2   4   2       51.58       71.05      2.29 o
  -1   4   2     1265.37     1331.91     15.42 o
   0   4   2       17.75       23.22      1.15 o
   1   4   2       35.89       27.09      1.70 o
   2   4   2       52.59       50.65      1.99 o
   3   4   2      152.40      160.01      3.81 o
   4   4   2       48.42       55.96      2.43 o
   5   4   2       20.94       21.22      2.14 o
   6   4   2       17.22       19.22      1.83 o
   7   4   2        2.10        2.36      0.69 o
   8   4   2      102.49       76.71      4.31 o
   9   4   2        0.34        0.84      0.79 o
  10   4   2       49.89       54.76      4.70 o
 -11   5   2       19.99       18.48      9.50 o
 -10   5   2       20.88       19.42      3.15 o
  -9   5   2        0.00        0.00      0.90 o
  -8   5   2       29.93       34.83      3.54 o
  -7   5   2      483.80      477.32     14.21 o
  -6   5   2      434.44      427.12     10.35 o
  -5   5   2       90.54       87.79      4.23 o
  -4   5   2      104.22       90.40      4.01 o
  -3   5   2      107.57      107.45      3.27 o
  -2   5   2       55.40       52.90      2.27 o
  -1   5   2        6.28        3.99      0.75 o
   0   5   2        0.04        0.24      0.79 o
   1   5   2      711.61      776.54     11.00 o
   2   5   2       49.38       68.28      2.42 o
   3   5   2      132.43      127.61      3.91 o
   4   5   2        0.27        0.00      1.68 o
   5   5   2      228.08      235.17      6.33 o
   6   5   2      141.37      129.37      9.71 o
   7   5   2        0.36        1.58      0.88 o
   8   5   2        1.74        1.02      1.94 o
   9   5   2        0.99        1.16      1.14 o
 -10   6   2        4.60        5.99      3.16 o
  -9   6   2        2.50        3.24      1.98 o
  -8   6   2       11.01        9.75      1.94 o
  -7   6   2       29.31       35.04      3.64 o
  -6   6   2      238.26      223.06      7.64 o
  -5   6   2        5.28        5.89      1.38 o
  -4   6   2        0.34        2.59      0.98 o
  -3   6   2       27.83       25.99      2.59 o
  -2   6   2      119.38      107.43      5.45 o
  -1   6   2       14.95       17.93      1.90 o
   0   6   2      219.19      226.14      6.27 o
   1   6   2      701.32      695.95     12.62 o
   2   6   2       40.97       40.85      2.97 o
   3   6   2        3.84        3.15      1.36 o
   4   6   2        4.98        3.50      1.30 o
   5   6   2        0.80        2.23      1.11 o
   6   6   2      103.59       93.12      5.92 o
   7   6   2        0.85        1.88      2.36 o
   8   6   2       18.52       19.17      2.50 o
   9   6   2        1.98        3.97      3.91 o
  -9   7   2        9.23        6.97      4.70 o
  -8   7   2        4.45        2.66      2.57 o
  -7   7   2        0.00        0.08      1.23 o
  -6   7   2        9.80        3.38      1.52 o
  -5   7   2      310.57      295.61     10.75 o
  -4   7   2       90.06       76.58      5.63 o
  -3   7   2       33.73       34.01      3.89 o
  -2   7   2        0.02        0.85      1.03 o
  -1   7   2      101.76      101.63      5.64 o
   0   7   2       57.64       59.28      3.47 o
   1   7   2       59.88       62.58      3.69 o
   2   7   2       76.49       78.68      6.59 o
   3   7   2        0.04        1.86      0.87 o
   4   7   2       30.22       34.05      3.89 o
   5   7   2       13.11       13.89      2.27 o
   6   7   2        8.12        4.77      1.63 o
   7   7   2       35.32       34.04      4.62 o
   8   7   2        4.18        4.43      3.10 o
  -7   8   2        7.76        4.80      3.62 o
  -6   8   2        1.12        0.93      1.13 o
  -5   8   2       14.29       17.45      2.94 o
  -4   8   2       31.44       27.06      3.81 o
  -3   8   2       90.80       85.03      6.25 o
  -2   8   2       13.43       13.80      2.82 o
  -1   8   2        0.26        2.11      1.15 o
   0   8   2        2.35        0.06      1.39 o
   1   8   2        0.18        2.26      1.12 o
   2   8   2      114.66      114.17      7.95 o
   3   8   2       69.57       69.84      6.20 o
   4   8   2       13.43       11.18      1.87 o
   5   8   2        5.73        4.24      1.75 o
   6   8   2        0.23        0.00      1.53 o
  -6   9   2        7.32        7.80      6.61 o
  -5   9   2        0.04        0.92      2.76 o
  -4   9   2        1.96        5.19      3.54 o
  -3   9   2      227.39      232.59     10.18 o
  -2   9   2        2.95        0.93      1.45 o
  -1   9   2        1.92        0.53      1.58 o
   0   9   2        9.94        7.60      1.88 o
   1   9   2        4.52        3.31      7.21 o
   2   9   2        5.97        3.30      3.49 o
   3   9   2        0.51        9.03      2.65 o
   4   9   2        9.97        8.90      2.52 o
   5   9   2        0.51        0.00      3.22 o
  -3  10   2        0.34        0.00      3.35 o
  -2  10   2        0.00        0.00      1.53 o
  -1  10   2        3.12        6.51      5.68 o
   0  10   2        0.65        2.98      4.68 o
   1  10   2        0.01        0.00      5.69 o
   2  10   2        1.66        1.79      7.48 o
 -11   0   3        1.89        1.47      1.28 o
  -9   0   3        1.75        2.91      1.98 o
  -7   0   3        3.62        2.76      0.87 o
  -5   0   3      215.14      169.32      5.98 o
  -3   0   3      568.37      489.33     10.05 o
  -1   0   3      103.41       99.73      3.56 o
   1   0   3     1208.14     1219.54     31.68 o
   3   0   3     1794.46     1817.29     25.66 o
   5   0   3        4.54        2.91      0.89 o
   7   0   3     1925.87     1868.39     31.39 o
   9   0   3        2.93        2.08      1.79 o
  11   0   3        0.02        0.00      4.33 o
 -12   1   3       13.96       13.00      3.25 o
 -11   1   3        1.73        1.09      1.03 o
 -10   1   3       72.90       71.36      4.12 o
  -9   1   3       79.44       90.52      6.06 o
  -8   1   3       39.63       36.77      2.53 o
  -7   1   3       14.49        9.60      1.22 o
  -6   1   3      144.26      152.43      3.97 o
  -5   1   3       21.26       19.26      1.26 o
  -4   1   3      303.08      302.26      4.59 o
  -3   1   3       11.92       18.22      0.91 o
  -2   1   3      269.58      280.33      3.75 o
  -1   1   3      855.28      857.33      8.62 o
   0   1   3     3531.96     3304.16     28.58 o
   1   1   3      265.83      214.88      3.64 o
   2   1   3     1711.83     1639.38     16.07 o
   3   1   3      407.97      420.17      7.04 o
   4   1   3      238.46      225.51      5.20 o
   5   1   3      118.08      117.39      3.93 o
   6   1   3        4.51        8.03      1.10 o
   7   1   3       10.27        7.35      1.39 o
   8   1   3       50.65       56.28      3.23 o
   9   1   3       23.18       19.52      2.56 o
  10   1   3        3.41        0.19      2.37 o
 -12   2   3        3.27        4.73      1.51 o
 -11   2   3       44.12       39.01      3.74 o
 -10   2   3       14.87       12.55      2.07 o
  -9   2   3        7.18        9.68      1.73 o
  -8   2   3        8.57       10.82      1.74 o
  -7   2   3       16.59       15.31      1.70 o
  -6   2   3       85.60       75.06      2.89 o
  -5   2   3       25.22       44.56      1.74 o
  -4   2   3      807.80      822.67      9.38 o
  -3   2   3     3601.16     3574.44     34.88 o
  -2   2   3     1961.08     1868.95     18.82 o
  -1   2   3     1044.04     1074.00     11.92 o
   0   2   3       33.48       31.28      1.21 o
   1   2   3      350.75      372.88      5.82 o
   2   2   3      319.50      305.42      4.96 o
   3   2   3      462.26      523.65      7.45 o
   4   2   3      196.00      181.07      4.20 o
   5   2   3      356.23      323.91      6.28 o
   6   2   3        5.77        6.14      1.13 o
   7   2   3        5.30        6.57      1.56 o
   8   2   3      440.67      435.12      8.79 o
   9   2   3      238.47      258.94      6.85 o
  10   2   3        1.74        0.47      0.97 o
 -12   3   3        2.17        1.44      3.75 o
 -11   3   3        0.75        1.66      1.26 o
 -10   3   3       76.88       84.46      5.19 o
  -9   3   3      468.19      480.99     10.34 o
  -8   3   3      165.46      156.63      5.41 o
  -7   3   3       89.83       92.62      4.48 o
  -6   3   3       73.28       82.41      3.56 o
  -5   3   3       29.51       29.74      2.00 o
  -4   3   3      724.68      699.43      9.98 o
  -3   3   3      280.97      294.43      5.25 o
  -2   3   3      655.70      603.84      7.03 o
  -1   3   3      216.96      223.87      3.84 o
   0   3   3       27.23       24.87      1.22 o
   1   3   3      517.17      538.38      7.53 o
   2   3   3       21.47       18.62      1.35 o
   3   3   3       17.91       15.14      1.29 o
   4   3   3      174.05      175.73      4.27 o
   5   3   3      102.41       96.66      4.85 o
   6   3   3       38.80       40.41      2.59 o
   7   3   3       11.80        8.64      1.29 o
   8   3   3        1.00        0.00      0.73 o
   9   3   3        0.17        1.71      0.88 o
  10   3   3       61.02       58.56      4.90 o
 -11   4   3        0.27        0.00      2.30 o
 -10   4   3        1.52        1.64      1.49 o
  -9   4   3       41.79       44.00      3.89 o
  -8   4   3       13.63       20.87      2.61 o
  -7   4   3      113.14      109.53      4.89 o
  -6   4   3       94.64       91.86      4.25 o
  -5   4   3      253.45      235.09      5.51 o
  -4   4   3     3825.41     3587.03     36.73 o
  -3   4   3       69.68       52.50      1.89 o
  -2   4   3      549.86      602.67      8.60 o
  -1   4   3     1877.33     1739.84     18.67 o
   0   4   3      125.41      143.50      3.31 o
   1   4   3      348.51      375.83      7.06 o
   2   4   3      110.38      104.93      3.23 o
   3   4   3        0.16        0.41      0.61 o
   4   4   3       59.05       67.68      3.19 o
   5   4   3      100.66      125.19      3.93 o
   6   4   3        8.14       11.79      1.36 o
   7   4   3        2.59        3.92      0.93 o
   8   4   3       18.30       12.46      2.44 o
   9   4   3        0.01        0.04      1.41 o
  10   4   3      110.68      121.84      9.94 o
 -11   5   3       50.63       49.72      8.19 o
 -10   5   3        7.72        6.54      1.87 o
  -9   5   3        5.07        3.89      2.43 o
  -8   5   3        0.11        0.47      0.86 o
  -7   5   3      457.79      451.00     12.55 o
  -6   5   3       53.39       55.89      3.92 o
  -5   5   3      221.54      210.75      6.93 o
  -4   5   3        3.89        2.80      0.97 o
  -3   5   3      108.02      118.49      5.40 o
  -2   5   3       67.91       70.63      2.72 o
  -1   5   3      241.37      264.46      5.51 o
   0   5   3      429.97      431.64      9.75 o
   1   5   3      545.12      573.28     10.43 o
   2   5   3      146.21      151.28      4.31 o
   3   5   3       10.76        7.99      1.99 o
   4   5   3        1.52        1.87      0.57 o
   5   5   3      105.66      110.58      4.26 o
   6   5   3        0.10        2.22      0.86 o
   7   5   3       25.89       21.36      3.18 o
   8   5   3        7.53        9.58      2.03 o
   9   5   3       14.76       10.15      2.85 o
 -10   6   3        1.56        0.00      2.67 o
  -9   6   3        3.66        4.09      2.18 o
  -8   6   3       15.23       10.09      2.13 o
  -7   6   3       17.41       20.81      2.93 o
  -6   6   3      861.93      872.72     16.92 o
  -5   6   3      395.72      380.48     10.80 o
  -4   6   3       23.80       23.87      3.10 o
  -3   6   3       13.15       18.55      2.10 o
  -2   6   3      136.41      145.48      5.16 o
  -1   6   3        0.69        0.00      0.68 o
   0   6   3      315.47      327.11      7.83 o
   1   6   3       41.72       42.82      2.97 o
   2   6   3       95.29      111.59      8.50 o
   3   6   3       19.07       22.02      2.37 o
   4   6   3        0.58        0.00      1.42 o
   5   6   3       15.67       15.88      3.19 o
   6   6   3      106.64       94.81      5.99 o
   7   6   3        2.35        0.48      1.32 o
   8   6   3        1.51        6.49      2.11 o
  -9   7   3        9.79        9.85      3.06 o
  -8   7   3       14.84       13.40      2.51 o
  -7   7   3        7.30        6.65      2.08 o
  -6   7   3       30.29       25.41      3.68 o
  -5   7   3      535.40      517.05     14.75 o
  -4   7   3       26.71       25.49      3.57 o
  -3   7   3        0.08        0.00      0.80 o
  -2   7   3        0.82        1.26      0.93 o
  -1   7   3       72.40       74.84      5.50 o
   0   7   3       41.94       45.27      4.18 o
   1   7   3       38.03       38.90      3.08 o
   2   7   3       16.88       14.45      1.88 o
   3   7   3        3.27        4.86      1.03 o
   4   7   3       24.67       26.57      3.55 o
   5   7   3        7.16        3.36      1.39 o
   6   7   3        0.24        0.00      2.57 o
   7   7   3       35.84       25.91      6.31 o
  -7   8   3        5.47        2.40      3.22 o
  -6   8   3        0.60        2.04      1.43 o
  -5   8   3        1.30        0.00      1.72 o
  -4   8   3        2.96        1.72      1.67 o
  -3   8   3        0.03        0.00      1.02 o
  -2   8   3       11.53        8.43      1.73 o
  -1   8   3       18.35       15.40      2.52 o
   0   8   3       55.11       53.47      4.82 o
   1   8   3        0.17        1.59      1.09 o
   2   8   3       37.06       31.79      6.19 o
   3   8   3        1.22        0.40      0.99 o
   4   8   3       53.87       52.88      5.05 o
   5   8   3        8.33        0.80      4.75 o
   6   8   3        5.59        5.09      4.58 o
  -6   9   3        2.67        1.16      5.43 o
  -5   9   3        0.41        1.80      3.36 o
  -4   9   3        0.88        0.00      1.72 o
  -3   9   3       11.23       14.25      2.94 o
  -2   9   3        7.68        3.68      1.46 o
  -1   9   3        0.00        0.00      1.01 o
   0   9   3        5.99        6.00      1.63 o
   1   9   3        1.94        4.10      1.96 o
   2   9   3        8.53        7.36      2.66 o
   3   9   3        0.86        0.25      2.09 o
   4   9   3       14.04       19.11      5.36 o
  -2  10   3        0.61        4.48      2.83 o
  -1  10   3        8.78       20.50      9.41 o
   0  10   3        5.24        5.11      7.10 o
 -12   0   4        0.10        1.12      2.69 o
 -10   0   4        9.27        7.75      2.99 o
  -8   0   4        1.20        0.88      0.66 o
  -6   0   4       65.05       63.06      3.13 o
  -4   0   4        2.87        5.78      1.18 o
  -2   0   4       15.54        8.51      2.57 o
   0   0   4      177.12      168.20      5.68 o
   2   0   4        0.67        1.10      0.55 o
   4   0   4       25.83       23.83      2.23 o
   6   0   4     1593.22     1581.52     26.48 o
   8   0   4        0.10        0.12      1.24 o
  10   0   4        1.18        0.90      3.47 o
 -12   1   4        8.02        6.26      2.27 o
 -11   1   4      213.91      224.96      8.31 o
 -10   1   4      112.64      122.38      4.85 o
  -9   1   4       17.84       19.71      2.38 o
  -8   1   4       33.57       36.97      2.95 o
  -7   1   4       12.42       11.49      2.80 o
  -6   1   4      115.62      134.26      3.61 o
  -5   1   4       47.74       53.87      1.90 o
  -4   1   4        1.85        0.15      0.30 o
  -3   1   4      180.32      156.99      3.57 o
  -2   1   4       80.77       64.75      1.71 o
  -1   1   4       57.54       59.42      1.56 o
   0   1   4      937.75      972.83     11.37 o
   1   1   4     4026.43     4455.19     38.64 o
   2   1   4       18.16       19.16      1.42 o
   3   1   4       75.49       78.59      2.75 o
   4   1   4      194.04      191.71      4.28 o
   5   1   4       19.43       17.32      2.52 o
   6   1   4      120.94      119.09      3.82 o
   7   1   4        4.43        3.63      1.17 o
   8   1   4       86.38       92.64      4.47 o
   9   1   4       15.80       14.45      4.75 o
  10   1   4       18.04       18.97      3.79 o
 -12   2   4        2.33        0.00      1.75 o
 -11   2   4       15.36       13.41      2.12 o
 -10   2   4        3.67        6.69      2.09 o
  -9   2   4      102.55      108.72      4.95 o
  -8   2   4        1.38        1.27      1.20 o
  -7   2   4        0.39        1.15      0.58 o
  -6   2   4      261.31      238.38      5.62 o
  -5   2   4      210.52      217.06      3.99 o
  -4   2   4       74.50      112.37      3.68 o
  -3   2   4     1646.62     1684.28     20.52 o
  -2   2   4        0.16        0.97      0.39 o
  -1   2   4        2.22        2.07      0.42 o
   0   2   4        5.55        4.68      0.59 o
   1   2   4      309.67      313.07      4.90 o
   2   2   4       54.20       39.91      2.80 o
   3   2   4      122.15      138.38      3.89 o
   4   2   4       49.48       47.21      2.75 o
   5   2   4      723.59      708.27     11.77 o
   6   2   4        1.28        0.71      0.68 o
   7   2   4        0.17        1.09      0.69 o
   8   2   4      111.58      127.94      5.11 o
   9   2   4      164.35      176.75      7.38 o
  10   2   4        0.22        0.00      2.57 o
 -12   3   4        0.12        0.00      3.70 o
 -11   3   4        0.43        0.00      1.03 o
 -10   3   4        0.00        0.00      0.85 o
  -9   3   4      429.05      446.83     10.09 o
  -8   3   4      319.60      303.77     10.95 o
  -7   3   4       60.87       61.23      4.92 o
  -6   3   4       37.57       32.72      2.30 o
  -5   3   4       38.52       44.48      2.33 o
  -4   3   4        0.83        0.64      0.45 o
  -3   3   4      134.94      145.31      3.55 o
  -2   3   4       19.76       10.57      0.81 o
  -1   3   4       36.68       38.15      1.52 o
   0   3   4        0.11        0.00      0.46 o
   1   3   4      248.86      232.94      4.85 o
   2   3   4        3.41        2.23      0.53 o
   3   3   4     1486.29     1532.23     16.99 o
   4   3   4        0.53        2.67      1.33 o
   5   3   4        3.15        3.03      0.76 o
   6   3   4        2.58        1.57      0.72 o
   7   3   4       57.43       50.56      5.26 o
   8   3   4        1.25        1.06      0.97 o
   9   3   4        2.67        0.52      1.27 o
 -11   4   4        6.44        6.11      2.90 o
 -10   4   4        8.69       10.59      2.02 o
  -9   4   4        0.00        0.48      1.39 o
  -8   4   4       34.30       34.22      3.31 o
  -7   4   4      135.78      144.38      5.64 o
  -6   4   4      239.63      238.22      7.06 o
  -5   4   4      148.22      149.72      6.18 o
  -4   4   4       58.81       49.42      2.27 o
  -3   4   4      295.70      320.90      5.85 o
  -2   4   4      491.92      566.92      7.24 o
  -1   4   4      148.93      166.56      4.04 o
   0   4   4       28.40       28.23      1.50 o
   1   4   4       35.56       35.76      2.11 o
   2   4   4       56.37       51.87      3.07 o
   3   4   4       69.19       67.40      4.57 o
   4   4   4        6.65        5.90      1.83 o
   5   4   4        8.83        7.43      1.27 o
   6   4   4      184.28      188.10      5.87 o
   7   4   4        1.48        0.54      1.26 o
   8   4   4        9.14       12.07      2.21 o
   9   4   4       11.86       12.52      2.96 o
 -11   5   4       17.72       15.71      5.57 o
 -10   5   4        0.55        0.00      1.24 o
  -9   5   4        2.45        2.97      1.23 o
  -8   5   4        0.90        0.00      1.73 o
  -7   5   4      594.64      587.30     13.11 o
  -6   5   4      246.78      236.75     10.82 o
  -5   5   4       35.71       38.68      3.18 o
  -4   5   4       54.62       50.22      3.40 o
  -3   5   4       31.75       27.40      2.50 o
  -2   5   4       35.17       32.50      2.53 o
  -1   5   4      123.58      131.83      4.32 o
   0   5   4       65.06       73.09      7.34 o
   1   5   4      513.52      514.40      9.95 o
   2   5   4        9.87        9.44      1.58 o
   3   5   4       18.31       16.78      1.53 o
   4   5   4        0.32        0.67      0.59 o
   5   5   4      184.59      184.12      8.12 o
   6   5   4       12.85        6.59      2.00 o
   7   5   4        5.63        4.69      1.19 o
   8   5   4        8.41        4.42      1.54 o
 -10   6   4        0.45        0.00      2.56 o
  -9   6   4        5.70        4.87      2.18 o
  -8   6   4       28.00       28.15      3.28 o
  -7   6   4       26.08       25.47      3.00 o
  -6   6   4      533.78      523.30     12.35 o
  -5   6   4       52.64       55.86      6.30 o
  -4   6   4       26.98       29.99      2.99 o
  -3   6   4       19.94       15.83      2.89 o
  -2   6   4        3.97        3.72      1.50 o
  -1   6   4      111.00      101.29      4.25 o
   0   6   4       44.75       50.28      2.59 o
   1   6   4        6.95        6.43      1.21 o
   2   6   4       11.05       11.33      2.45 o
   3   6   4       12.83       12.97      1.85 o
   4   6   4        2.29        3.96      2.63 o
   5   6   4        8.51        7.19      1.67 o
   6   6   4        8.36        4.94      5.63 o
   7   6   4        0.36        3.30      2.25 o
   8   6   4        3.77       11.21      5.52 o
  -9   7   4        0.00        0.66      2.71 o
  -8   7   4        3.02        1.42      1.92 o
  -7   7   4       19.38       21.22      3.19 o
  -6   7   4        2.44        0.62      1.12 o
  -5   7   4       79.84       78.46      5.81 o
  -4   7   4        1.43        1.94      1.25 o
  -3   7   4        4.21        4.11      1.54 o
  -2   7   4       37.29       37.91      3.92 o
  -1   7   4      307.64      309.94     10.31 o
   0   7   4       60.12       65.03      7.73 o
   1   7   4        0.90        1.55      1.39 o
   2   7   4        7.48        6.73      1.38 o
   3   7   4       18.64       17.38      2.66 o
   4   7   4        0.26        2.71      1.29 o
   5   7   4        4.84        7.23      1.83 o
   6   7   4        0.08        0.00      2.67 o
   7   7   4        0.45        0.00      3.86 o
  -7   8   4       69.69       66.50      6.99 o
  -6   8   4        3.17        1.36      1.96 o
  -5   8   4        1.90        1.31      1.33 o
  -4   8   4        2.76        0.99      3.20 o
  -3   8   4       54.40       59.28      7.03 o
  -2   8   4        5.48        4.31      2.92 o
  -1   8   4       15.69       19.32      2.58 o
   0   8   4        8.64        9.97      1.97 o
   1   8   4        3.48        2.49      1.20 o
   2   8   4       14.46       15.20      2.64 o
   3   8   4        3.45        4.28      1.95 o
   4   8   4      113.31      111.79      8.04 o
   5   8   4        3.46        8.08      3.25 o
  -5   9   4        0.10        1.43      3.09 o
  -4   9   4        0.34        0.00      1.55 o
  -3   9   4       85.52       92.70      6.83 o
  -2   9   4       10.04        6.11      2.00 o
  -1   9   4       40.23       44.96      4.80 o
   0   9   4        0.27        0.03      1.06 o
   1   9   4        0.90        0.00      1.19 o
   2   9   4        3.49        2.22      6.06 o
   3   9   4       12.19        7.83      7.22 o
 -11   0   5      172.02      183.67     10.37 o
  -9   0   5       13.40       13.96      2.93 o
  -7   0   5      220.65      185.51      6.14 o
  -5   0   5     3994.36     4120.26     63.19 o
  -3   0   5      630.31      680.66     13.83 o
  -1   0   5       19.68       19.94      2.24 o
   1   0   5     1064.20     1072.68     21.48 o
   3   0   5       15.57       19.28      1.65 o
   5   0   5       20.09       19.62      3.44 o
   7   0   5     1380.91     1380.52     33.04 o
   9   0   5       10.55       10.17      3.75 o
 -12   1   5       83.21      103.29      6.74 o
 -11   1   5      144.56      152.48      6.72 o
 -10   1   5      176.48      178.61      6.91 o
  -9   1   5        7.39        6.25      3.09 o
  -8   1   5       10.78        9.68      2.12 o
  -7   1   5       10.94        7.72      2.10 o
  -6   1   5       48.90       61.53      2.70 o
  -5   1   5       99.19       84.73      2.43 o
  -4   1   5      469.36      496.24     12.69 o
  -3   1   5      227.49      214.42      3.69 o
  -2   1   5       35.60       31.18      1.56 o
  -1   1   5     4164.36     4410.74     38.27 o
   0   1   5      136.70      147.13      3.39 o
   1   1   5     1230.69     1297.20     15.18 o
   2   1   5      747.52      786.20     10.00 o
   3   1   5        1.69        1.97      1.05 o
   4   1   5       23.11       20.99      2.04 o
   5   1   5       66.82       61.22      3.53 o
   6   1   5      358.18      339.53      9.53 o
   7   1   5       23.10       22.48      2.85 o
   8   1   5      193.28      176.43      7.30 o
   9   1   5      110.65      134.69      7.40 o
 -12   2   5        7.00        5.07      2.46 o
 -11   2   5        0.04        0.00      1.58 o
 -10   2   5        0.48        1.11      2.01 o
  -9   2   5       43.27       47.57      3.62 o
  -8   2   5       37.94       34.01      2.94 o
  -7   2   5      119.75      132.30      4.34 o
  -6   2   5      141.55      138.09      4.16 o
  -5   2   5       13.86       21.22      1.69 o
  -4   2   5      909.57     1012.34     20.95 o
  -3   2   5      655.54      717.72      8.43 o
  -2   2   5        3.71        5.11      0.89 o
  -1   2   5      263.13      286.74      4.61 o
   0   2   5       82.14       90.95      2.38 o
   1   2   5       97.54       96.80      2.53 o
   2   2   5        9.54       11.79      1.02 o
   3   2   5       13.33        8.40      1.36 o
   4   2   5     1040.73     1065.43     15.12 o
   5   2   5      688.50      666.78     11.61 o
   6   2   5       28.53       25.56      2.59 o
   7   2   5       23.65       23.89      3.45 o
   8   2   5      186.79      194.21      7.73 o
   9   2   5       57.86       60.49      5.51 o
 -12   3   5        0.01        0.00      2.57 o
 -11   3   5        2.95        3.53      1.96 o
 -10   3   5        0.60        1.29      1.02 o
  -9   3   5      403.44      424.97      9.59 o
  -8   3   5      115.25      111.72      7.59 o
  -7   3   5        6.09        7.47      1.22 o
  -6   3   5       25.27       24.77      2.07 o
  -5   3   5      174.81      178.24      4.64 o
  -4   3   5       69.79       63.84      2.85 o
  -3   3   5       60.59       69.48      1.85 o
  -2   3   5     1137.09     1211.39     12.98 o
  -1   3   5        1.76        0.84      0.83 o
   0   3   5      292.16      282.94      5.71 o
   1   3   5       24.24       20.01      1.41 o
   2   3   5        1.07        3.30      0.65 o
   3   3   5      249.58      269.87      7.52 o
   4   3   5      316.38      334.70      7.50 o
   5   3   5        5.89        6.37      1.22 o
   6   3   5        1.49        2.39      1.53 o
   7   3   5        0.22        0.68      0.86 o
   8   3   5        1.10        0.00      0.90 o
   9   3   5       13.77       18.56      4.32 o
 -11   4   5        9.62        6.39      2.59 o
 -10   4   5        0.44        1.25      1.01 o
  -9   4   5        0.84        1.09      0.99 o
  -8   4   5       41.98       43.17      3.64 o
  -7   4   5        3.11        5.90      1.33 o
  -6   4   5        1.45        1.84      1.28 o
  -5   4   5        0.04        0.70      0.75 o
  -4   4   5      113.12      119.43      5.64 o
  -3   4   5        0.98        0.71      0.42 o
  -2   4   5      569.42      598.20      7.92 o
  -1   4   5      141.81      139.05      3.56 o
   0   4   5       79.39       71.49      2.40 o
   1   4   5       10.95       11.21      1.10 o
   2   4   5       84.01       82.60      3.65 o
   3   4   5      483.73      460.90      9.99 o
   4   4   5        9.84        8.15      1.26 o
   5   4   5        5.39        8.13      1.38 o
   6   4   5       20.62       16.95      1.95 o
   7   4   5        5.31        5.84      1.56 o
   8   4   5        5.95        4.25      1.42 o
 -11   5   5        0.09        1.96      4.77 o
 -10   5   5       13.48       12.96      2.49 o
  -9   5   5        3.99        3.94      1.23 o
  -8   5   5        1.70        1.94      1.03 o
  -7   5   5      250.69      237.61      7.81 o
  -6   5   5        7.48        6.10      1.37 o
  -5   5   5        0.17        0.00      0.72 o
  -4   5   5       22.54       19.85      2.27 o
  -3   5   5      126.29      123.97      6.00 o
  -2   5   5        7.47        4.27      1.84 o
  -1   5   5       10.93       14.59      2.18 o
   0   5   5       19.95       19.26      1.98 o
   1   5   5        6.93        6.36      1.81 o
   2   5   5        0.64        1.51      0.85 o
   3   5   5        1.51        1.09      1.24 o
   4   5   5        9.84        8.58      2.29 o
   5   5   5        1.11        0.62      0.76 o
   6   5   5        2.95        3.86      1.60 o
   7   5   5        0.38        0.00      1.16 o
   8   5   5        7.91       11.44      4.65 o
 -10   6   5        2.17        0.00      3.02 o
  -9   6   5       25.54       24.18      3.30 o
  -8   6   5       45.53       49.83      4.34 o
  -7   6   5       25.83       23.72      2.86 o
  -6   6   5       57.32       55.00      4.70 o
  -5   6   5        2.08        2.73      0.98 o
  -4   6   5        0.53        0.14      0.80 o
  -3   6   5       18.79       19.48      2.36 o
  -2   6   5       25.16       23.11      2.46 o
  -1   6   5       11.44        8.57      4.80 o
   0   6   5      193.01      208.98      7.41 o
   1   6   5       29.58       28.47      2.62 o
   2   6   5       12.59       15.38      2.28 o
   3   6   5        0.48        4.88      1.17 o
   4   6   5       85.18       80.09      5.48 o
   5   6   5        1.07        5.14     10.57 o
   6   6   5        7.33        5.27      1.92 o
   7   6   5        6.21        7.80      6.35 o
  -9   7   5        0.46        0.00      3.89 o
  -8   7   5       41.47       36.75      4.32 o
  -7   7   5        3.25        3.66      1.41 o
  -6   7   5        0.48        3.77      1.09 o
  -5   7   5       32.46       33.99      4.57 o
  -4   7   5        3.35        4.84      1.24 o
  -3   7   5       93.06       91.71      5.65 o
  -2   7   5        6.58        7.29      2.98 o
  -1   7   5       59.58       61.35      4.85 o
   0   7   5        0.09        1.19      1.22 o
   1   7   5        0.17        0.85      1.07 o
   2   7   5      117.62      116.33     11.38 o
   3   7   5        1.42        1.61      1.19 o
   4   7   5       38.56       39.06      3.89 o
   5   7   5        5.20        5.40      1.85 o
   6   7   5        6.29        6.38      2.01 o
  -7   8   5        3.26        0.81      3.29 o
  -6   8   5        0.77        0.00      1.69 o
  -5   8   5        1.01        0.74      1.18 o
  -4   8   5        4.48        4.41      1.65 o
  -3   8   5       13.03       17.10      3.04 o
  -2   8   5       35.94       38.74      4.27 o
  -1   8   5       13.15       12.76      2.25 o
   0   8   5        1.25        0.00      2.06 o
   1   8   5        4.33        8.38      1.93 o
   2   8   5       11.46        7.47      2.95 o
   3   8   5       18.33       13.71      2.54 o
   4   8   5       11.21       15.08      4.01 o
  -5   9   5        7.26        4.62      4.81 o
  -4   9   5        0.36        0.00      2.57 o
  -3   9   5       43.76       48.85     10.10 o
  -2   9   5       30.20       34.36      4.53 o
  -1   9   5        1.80        1.56      2.73 o
   0   9   5        0.18        5.69      1.66 o
   1   9   5        0.49        0.00      1.35 o
   2   9   5       11.73       11.52      3.38 o
 -12   0   6        0.56        1.47      4.35 o
 -10   0   6        6.69        9.09      2.09 o
  -8   0   6      185.80      167.16     10.25 o
  -6   0   6     1452.56     1573.06     23.87 o
  -4   0   6        2.00        4.85      1.21 o
  -2   0   6      394.78      387.71      7.58 o
   0   0   6       27.95       19.31      2.62 o
   2   0   6      733.69      849.24     19.95 o
   4   0   6       45.56       42.60      4.80 o
   6   0   6     1185.11     1171.55     41.38 o
   8   0   6       14.88       12.36      2.97 o
 -12   1   6       41.42       48.32      4.82 o
 -11   1   6      234.77      248.70      8.72 o
 -10   1   6       44.24       51.34      4.06 o
  -9   1   6        3.09        2.91      1.11 o
  -8   1   6        0.41        0.92      0.67 o
  -7   1   6       51.53       53.84      3.86 o
  -6   1   6       70.76       63.38      3.62 o
  -5   1   6       87.48       82.27      3.01 o
  -4   1   6      157.49      146.79      3.99 o
  -3   1   6       28.66       23.26      1.38 o
  -2   1   6       32.61       30.84      1.33 o
  -1   1   6      984.27     1104.45     13.39 o
   0   1   6      190.48      212.98      4.42 o
   1   1   6      415.20      488.82     11.19 o
   2   1   6        2.48        3.51      0.90 o
   3   1   6       12.43       18.77      2.23 o
   4   1   6       87.88       88.33      4.37 o
   5   1   6       11.77       13.51      3.10 o
   6   1   6      111.79      109.11      5.31 o
   7   1   6      190.47      203.41      9.05 o
   8   1   6        7.73        6.43      2.89 o
   9   1   6        7.50        7.68      6.53 o
 -12   2   6        0.15        0.00      2.62 o
 -11   2   6        6.98        7.07      1.99 o
 -10   2   6        1.93        3.96      1.18 o
  -9   2   6       31.79       33.07      3.09 o
  -8   2   6       21.93       18.98      2.25 o
  -7   2   6      320.91      330.80      7.33 o
  -6   2   6       18.44       16.79      1.68 o
  -5   2   6      283.00      293.61      6.84 o
  -4   2   6      760.40      782.81     10.93 o
  -3   2   6       79.80       89.18      2.40 o
  -2   2   6        2.83        5.77      0.68 o
  -1   2   6      526.20      496.03      8.70 o
   0   2   6       99.70       86.48      2.89 o
   1   2   6        6.62        5.58      1.28 o
   2   2   6        3.10        2.55      0.71 o
   3   2   6        5.31        4.17      1.69 o
   4   2   6      520.16      533.43     13.47 o
   5   2   6      581.74      588.18     12.98 o
   6   2   6        0.77        1.31      0.88 o
   7   2   6       68.35       82.30      5.34 o
   8   2   6       77.64       89.90      7.36 o
   9   2   6        0.46        0.00      5.86 o
 -11   3   6        0.04        0.78      2.33 o
 -10   3   6        1.57        2.46      2.72 o
  -9   3   6      181.48      181.42      6.68 o
  -8   3   6       10.83        7.20      1.22 o
  -7   3   6        3.83        4.03      1.26 o
  -6   3   6       29.04       32.03      2.30 o
  -5   3   6       70.63       75.75      4.36 o
  -4   3   6       29.03       21.29      1.64 o
  -3   3   6     1208.06     1241.47     15.35 o
  -2   3   6      230.48      238.76      4.85 o
  -1   3   6       91.28       98.70      2.78 o
   0   3   6      392.76      394.33      7.21 o
   1   3   6       11.33       13.56      1.61 o
   2   3   6        7.41        5.58      0.92 o
   3   3   6        0.01        3.23      1.07 o
   4   3   6      256.65      254.10      7.67 o
   5   3   6       17.60       17.30      2.36 o
   6   3   6       49.70       49.97      4.15 o
   7   3   6       19.62       21.14      2.69 o
   8   3   6        4.10        6.65      2.31 o
 -11   4   6        4.66        4.04      3.44 o
 -10   4   6       10.72        8.18      2.49 o
  -9   4   6       30.62       32.47      3.30 o
  -8   4   6       10.31       10.07      1.82 o
  -7   4   6       89.71       99.33      4.65 o
  -6   4   6        6.19        7.27      1.47 o
  -5   4   6        3.71        2.75      0.88 o
  -4   4   6        0.57        2.21      0.64 o
  -3   4   6      158.98      152.97      5.02 o
  -2   4   6      113.69      116.88      3.54 o
  -1   4   6       34.21       26.84      1.58 o
   0   4   6      103.55      101.86      3.39 o
   1   4   6        0.21        0.60      0.54 o
   2   4   6      633.84      658.37     11.01 o
   3   4   6      711.52      717.14     13.67 o
   4   4   6       50.49       49.28      3.23 o
   5   4   6        2.58        1.68      1.00 o
   6   4   6        2.35        3.47      1.54 o
   7   4   6        1.43        2.60      1.64 o
   8   4   6        0.34        0.58      2.82 o
 -10   5   6        8.58        6.83      2.40 o
  -9   5   6        0.20        0.00      0.76 o
  -8   5   6        5.16        2.04      1.14 o
  -7   5   6        1.36        0.00      1.14 o
  -6   5   6        0.28        0.46      0.83 o
  -5   5   6        0.52        0.81      1.26 o
  -4   5   6      178.90      197.98      6.44 o
  -3   5   6       17.29       13.90      1.84 o
  -2   5   6      178.96      168.04      5.62 o
  -1   5   6        0.10        1.59      0.87 o
   0   5   6      236.85      248.08      8.38 o
   1   5   6        4.90        4.01      1.04 o
   2   5   6      368.27      378.16      9.27 o
   3   5   6       12.17       13.13      2.11 o
   4   5   6        5.38        5.20      1.13 o
   5   5   6        0.03        0.00      1.53 o
   6   5   6        0.00        1.99      1.07 o
   7   5   6        0.08        0.00      1.59 o
 -10   6   6        0.29        1.12      4.28 o
  -9   6   6        4.57        6.78      1.87 o
  -8   6   6        1.39        1.92      0.96 o
  -7   6   6        0.86        1.73      1.65 o
  -6   6   6        9.16        8.52      2.29 o
  -5   6   6      230.02      215.18      7.33 o
  -4   6   6       11.42       11.43      1.77 o
  -3   6   6       11.48        8.58      1.61 o
  -2   6   6       60.25       59.35      4.39 o
  -1   6   6        0.21        0.00      1.08 o
   0   6   6        8.60        6.75      1.44 o
   1   6   6       86.56       87.59      5.04 o
   2   6   6      151.53      151.82      7.61 o
   3   6   6       19.64       15.80      2.50 o
   4   6   6       19.60       17.16      3.07 o
   5   6   6        0.13        0.00      1.32 o
   6   6   6        3.87        6.88      2.50 o
  -8   7   6        7.03        7.46      1.81 o
  -7   7   6        3.90        4.74      1.15 o
  -6   7   6       17.16       16.45      2.26 o
  -5   7   6        8.35        9.00      2.84 o
  -4   7   6       19.92       14.46      2.11 o
  -3   7   6        1.67        2.16      1.05 o
  -2   7   6        0.52        2.29      1.32 o
  -1   7   6       15.48       10.64      2.32 o
   0   7   6       50.81       45.81      5.22 o
   1   7   6       30.42       32.22      4.90 o
   2   7   6      276.03      276.15     18.43 o
   3   7   6        0.82        0.99      1.21 o
   4   7   6       10.02        9.15      2.90 o
   5   7   6        1.36        1.17      1.49 o
  -7   8   6       26.89       26.66      7.10 o
  -6   8   6        2.29        0.00      1.79 o
  -5   8   6        0.23        1.51      1.76 o
  -4   8   6        0.35        1.45      1.18 o
  -3   8   6       94.94       96.44      7.76 o
  -2   8   6        1.84        2.18      1.34 o
  -1   8   6        1.41        1.85      1.06 o
   0   8   6        2.42        5.66      1.38 o
   1   8   6        1.32        1.77      1.15 o
   2   8   6       21.16       24.78      3.95 o
   3   8   6       26.58       19.30      2.96 o
  -4   9   6        0.48        4.20      3.98 o
  -3   9   6       11.28       14.30      5.04 o
  -2   9   6        1.32        4.27      3.76 o
  -1   9   6        0.83        0.00      3.24 o
   0   9   6        0.50        0.44      3.03 o
   1   9   6        0.00        0.00      3.25 o
 -11   0   7       12.16       10.18      4.95 o
  -9   0   7       10.18       17.62      7.84 o
  -7   0   7      200.91      225.33      9.23 o
  -5   0   7      187.42      190.08      5.69 o
  -3   0   7      411.31      414.96      8.55 o
  -1   0   7        1.08        6.14      1.36 o
   1   0   7      212.43      214.79      8.77 o
   3   0   7       59.04       56.72      8.43 o
   5   0   7      354.38      356.83     20.61 o
   7   0   7       32.02       32.90      5.17 o
 -12   1   7       22.80       27.29      4.06 o
 -11   1   7       89.28       95.33      5.34 o
 -10   1   7       12.05        9.43      1.49 o
  -9   1   7       21.27       25.48      2.75 o
  -8   1   7        2.01        3.37      1.08 o
  -7   1   7       27.82       32.64      2.59 o
  -6   1   7       83.93       88.38      5.49 o
  -5   1   7       40.28       37.84      2.76 o
  -4   1   7        0.35        0.38      0.35 o
  -3   1   7       93.29       86.04      2.44 o
  -2   1   7       66.99       56.46      2.18 o
  -1   1   7      192.51      195.78      4.32 o
   0   1   7      117.93      142.38      4.75 o
   1   1   7       17.29       17.86      2.36 o
   2   1   7       10.41        6.72      2.43 o
   3   1   7       14.02       13.81      1.95 o
   4   1   7        1.46        2.21      0.96 o
   5   1   7       57.80       51.68      4.05 o
   6   1   7       42.23       37.41      4.58 o
   7   1   7       13.41       12.77      2.26 o
   8   1   7        2.28        1.88      3.36 o
 -12   2   7        0.45        0.68      3.82 o
 -11   2   7        1.81        1.43      1.21 o
 -10   2   7       34.74       34.77      3.97 o
  -9   2   7       90.48       89.33      4.47 o
  -8   2   7      147.23      162.62      5.79 o
  -7   2   7      121.03      124.92      6.56 o
  -6   2   7        0.68        1.57      1.04 o
  -5   2   7       16.60       19.80      1.68 o
  -4   2   7       24.55       26.08      1.79 o
  -3   2   7        1.51        2.84      1.39 o
  -2   2   7        3.09        3.86      0.71 o
  -1   2   7       24.44       20.25      1.86 o
   0   2   7      540.74      583.98     10.91 o
   1   2   7       66.82       62.02      3.48 o
   2   2   7       40.43       46.16      3.27 o
   3   2   7       43.53       53.76      3.75 o
   4   2   7      189.85      213.62      7.15 o
   5   2   7      113.38      115.60      5.37 o
   6   2   7       22.77       22.47      3.65 o
   7   2   7       13.08        9.14      1.97 o
   8   2   7        1.09        0.00      3.27 o
 -11   3   7        0.46        2.00      2.27 o
 -10   3   7        0.52        1.80      0.92 o
  -9   3   7        5.39        3.28      0.95 o
  -8   3   7       59.32       63.99      4.06 o
  -7   3   7       31.27       25.92      2.25 o
  -6   3   7        9.04        8.96      1.44 o
  -5   3   7       73.77       67.74      3.05 o
  -4   3   7       45.09       41.48      2.33 o
  -3   3   7      305.63      284.86      6.80 o
  -2   3   7      133.86      134.77      3.84 o
  -1   3   7       20.22       20.35      1.69 o
   0   3   7       27.79       22.93      1.86 o
   1   3   7        7.48        8.73      1.48 o
   2   3   7      149.22      160.92      5.63 o
   3   3   7        9.54        9.75      2.11 o
   4   3   7      214.95      197.40      6.97 o
   5   3   7       43.02       47.34      5.92 o
   6   3   7       24.87       30.12      3.79 o
   7   3   7       21.61       24.60      3.31 o
 -11   4   7       19.69       19.51      6.31 o
 -10   4   7        9.96        7.75      3.58 o
  -9   4   7       53.28       57.83      4.30 o
  -8   4   7        0.01        0.00      1.10 o
  -7   4   7       59.26       47.28      3.63 o
  -6   4   7        0.39        0.00      0.67 o
  -5   4   7       15.60       11.62      2.45 o
  -4   4   7       25.45       30.10      4.69 o
  -3   4   7       65.21       59.99      3.96 o
  -2   4   7       17.09       16.61      4.30 o
  -1   4   7       31.46       32.10      2.48 o
   0   4   7      124.87      120.83      4.07 o
   1   4   7       76.73       77.15      3.40 o
   2   4   7      373.86      392.14      9.40 o
   3   4   7      301.44      317.36      8.67 o
   4   4   7        2.22        2.09      1.12 o
   5   4   7       78.55       77.09      5.74 o
   6   4   7        5.05        6.69      1.58 o
   7   4   7       13.42       17.70      4.12 o
 -10   5   7       10.21       10.19      2.83 o
  -9   5   7        6.23        5.09      1.42 o
  -8   5   7        0.02        0.55      1.59 o
  -7   5   7        1.08        1.13      0.84 o
  -6   5   7       53.80       50.68      5.19 o
  -5   5   7      189.89      189.47     11.14 o
  -4   5   7       29.79       29.59      3.37 o
  -3   5   7        0.72        3.32      1.20 o
  -2   5   7       10.27        4.77      1.98 o
  -1   5   7       23.73       29.40      3.84 o
   0   5   7      587.07      607.47     14.54 o
   1   5   7        1.65        2.71      2.04 o
   2   5   7      118.10      131.71      6.14 o
   3   5   7        7.06        8.67      2.31 o
   4   5   7       10.16        4.03      1.62 o
   5   5   7        6.12        7.56      2.65 o
   6   5   7        9.95        7.94      2.53 o
  -9   6   7        2.87        2.36      2.01 o
  -8   6   7        1.66        1.01      0.87 o
  -7   6   7        0.04        2.02      0.98 o
  -6   6   7       15.31       14.04      2.18 o
  -5   6   7       12.91        9.24      2.27 o
  -4   6   7       17.52       19.59      2.87 o
  -3   6   7       32.52       30.00      3.55 o
  -2   6   7        3.50        5.16      1.27 o
  -1   6   7        7.71        6.83      2.57 o
   0   6   7      133.82      143.65      8.03 o
   1   6   7      654.77      678.11     16.32 o
   2   6   7        0.11        1.02      1.93 o
   3   6   7       28.00       36.22      4.84 o
   4   6   7        0.81        0.00      1.21 o
   5   6   7        0.48        3.54      1.60 o
  -8   7   7        0.03        0.58      2.29 o
  -7   7   7        6.89        5.06      1.53 o
  -6   7   7        4.57        5.75      1.15 o
  -5   7   7        1.12        1.04      0.91 o
  -4   7   7       66.36       65.22      5.20 o
  -3   7   7        0.80        0.48      2.02 o
  -2   7   7        0.75        0.68      1.36 o
  -1   7   7        2.21        2.02      1.53 o
   0   7   7       51.80       49.59      5.76 o
   1   7   7       46.10       49.74      6.41 o
   2   7   7      236.97      253.65     16.66 o
   3   7   7        5.02        4.36      2.57 o
   4   7   7        0.26        0.00      4.07 o
  -6   8   7        4.25        0.61      4.66 o
  -5   8   7        0.75        3.83      3.57 o
  -4   8   7       45.54       39.80      5.85 o
  -3   8   7       14.79       16.36      4.22 o
  -2   8   7        0.17        0.00      1.12 o
  -1   8   7       41.79       41.72      5.51 o
   0   8   7       18.60       27.86      4.22 o
   1   8   7        0.31        0.00      1.47 o
   2   8   7        2.41        7.83      5.14 o
 -12   0   8       11.06       13.02      5.62 o
 -10   0   8        7.62        6.31      1.76 o
  -8   0   8        0.52        0.00      1.44 o
  -6   0   8      316.16      316.33     10.73 o
  -4   0   8       59.45       54.90      3.93 o
  -2   0   8      578.13      601.62     15.72 o
   0   0   8        8.40       17.00      2.94 o
   2   0   8      140.61      123.85      7.26 o
   4   0   8       10.36       10.56      4.23 o
   6   0   8        7.11        7.44      2.31 o
 -12   1   8       19.12       17.79      3.60 o
 -11   1   8        1.75        1.34      0.96 o
 -10   1   8        9.03        7.49      1.49 o
  -9   1   8        3.36        3.33      0.94 o
  -8   1   8       23.72       25.34      3.05 o
  -7   1   8       94.39       77.06      5.08 o
  -6   1   8        0.60        0.87      0.51 o
  -5   1   8       72.27       86.46      5.61 o
  -4   1   8      281.43      280.32      6.56 o
  -3   1   8       80.17       82.48      3.47 o
  -2   1   8       71.88       70.92      3.32 o
  -1   1   8       97.15      105.45      4.17 o
   0   1   8       18.53       15.21      2.00 o
   1   1   8       15.90       16.73      2.09 o
   2   1   8       24.68       28.38      2.88 o
   3   1   8        1.96        2.00      1.01 o
   4   1   8       29.52       31.63      3.24 o
   5   1   8       34.70       41.43      3.84 o
   6   1   8       12.73       13.23      2.09 o
   7   1   8       15.39       17.82      4.39 o
 -11   2   8        1.02        0.64      1.39 o
 -10   2   8        4.29        1.15      1.02 o
  -9   2   8       13.30        9.74      1.94 o
  -8   2   8       89.33       99.36      4.52 o
  -7   2   8        0.21        1.16      1.27 o
  -6   2   8       32.57       40.84      2.54 o
  -5   2   8       40.63       44.47      3.55 o
  -4   2   8       83.47       82.95      3.61 o
  -3   2   8      129.49      132.13      3.84 o
  -2   2   8      170.02      171.42      5.64 o
  -1   2   8        0.10        1.03      0.66 o
   0   2   8        0.11        0.00      0.72 o
   1   2   8        6.58        5.11      1.21 o
   2   2   8        6.74        5.71      1.33 o
   3   2   8      365.69      349.70      9.44 o
   4   2   8      238.05      231.09      8.60 o
   5   2   8        0.71        1.79      0.91 o
   6   2   8       20.33       16.17      2.72 o
   7   2   8        7.76        6.90      3.32 o
 -11   3   8        0.03        0.52      2.98 o
 -10   3   8       13.92       20.11      3.64 o
  -9   3   8        0.12        1.14      1.60 o
  -8   3   8        4.23        4.96      1.07 o
  -7   3   8        1.10        1.00      0.87 o
  -6   3   8       12.60       11.95      1.60 o
  -5   3   8        0.80        1.61      0.61 o
  -4   3   8        2.14        3.60      0.81 o
  -3   3   8       56.91       53.38      2.93 o
  -2   3   8     1465.92     1463.13     24.41 o
  -1   3   8        0.00        0.52      0.63 o
   0   3   8        0.34        1.05      0.81 o
   1   3   8       20.40       23.22      2.52 o
   2   3   8       81.87       85.33      6.32 o
   3   3   8       24.16       23.68      2.66 o
   4   3   8       68.37       62.49      6.21 o
   5   3   8      144.19      135.99      6.07 o
   6   3   8       65.06       64.21      5.13 o
   7   3   8        1.37        4.61      4.11 o
 -10   4   8       34.42       35.21      3.60 o
  -9   4   8       19.97       20.97      2.53 o
  -8   4   8       10.81        9.86      2.30 o
  -7   4   8       73.36       60.31      3.97 o
  -6   4   8       49.46       42.14      3.90 o
  -5   4   8       75.82       83.95      8.59 o
  -4   4   8       14.45       17.66      3.15 o
  -3   4   8       13.72       12.59      2.06 o
  -2   4   8       39.27       38.38      4.13 o
  -1   4   8      362.12      352.87     13.04 o
   0   4   8        9.21       10.22      1.52 o
   1   4   8        2.83        2.91      1.04 o
   2   4   8      161.49      174.26      6.25 o
   3   4   8      126.67      141.68      5.78 o
   4   4   8       28.98       21.26      2.86 o
   5   4   8       61.54       64.80      4.71 o
   6   4   8       25.78       22.24      4.66 o
 -10   5   8        4.71        5.26      2.72 o
  -9   5   8        0.07        0.24      0.96 o
  -8   5   8        9.26        7.35      1.80 o
  -7   5   8        6.62        7.60      1.58 o
  -6   5   8       63.69       63.30      4.89 o
  -5   5   8      117.56      118.99      7.05 o
  -4   5   8       38.14       35.75      3.69 o
  -3   5   8        5.94        4.01      1.92 o
  -2   5   8        8.71        7.57      2.06 o
  -1   5   8       78.92       79.14      6.44 o
   0   5   8     1022.46     1083.00     26.64 o
   1   5   8        1.80        0.58      1.37 o
   2   5   8      112.73       98.73      7.89 o
   3   5   8        9.60        8.59      1.75 o
   4   5   8       80.13       88.00      6.01 o
   5   5   8       19.79       24.60      4.19 o
  -9   6   8        0.31        1.38      2.41 o
  -8   6   8        0.00        0.33      1.68 o
  -7   6   8        0.32        0.70      2.43 o
  -6   6   8       42.59       28.85      3.65 o
  -5   6   8       99.45       85.17      5.56 o
  -4   6   8        3.76        2.38      1.72 o
  -3   6   8        0.30        0.06      0.84 o
  -2   6   8        9.74        9.60      2.18 o
  -1   6   8        5.49       11.81      3.61 o
   0   6   8      152.40      174.32     12.91 o
   1   6   8        9.63       16.74      3.04 o
   2   6   8       13.66       17.11      3.28 o
   3   6   8       51.50       56.22      6.12 o
   4   6   8        0.96        1.32      1.74 o
  -7   7   8       15.99       24.04      4.54 o
  -6   7   8       39.06       39.97      4.57 o
  -5   7   8        3.88        5.06      3.51 o
  -4   7   8        3.86        2.67      1.53 o
  -3   7   8        3.36        0.67      1.05 o
  -2   7   8        0.29        2.51      1.93 o
  -1   7   8        2.80        2.77      1.56 o
   0   7   8      147.47      142.14     11.81 o
   2   7   8      135.72      161.41     14.90 o
   3   7   8        6.28        4.77      5.26 o
  -5   8   8        0.04        0.00      6.41 o
  -4   8   8        3.55        0.12      2.43 o
  -3   8   8        0.44        0.00      4.71 o
  -2   8   8       24.57       12.02      6.57 o
  -1   8   8      106.31      108.27      9.10 o
   0   8   8        2.95        5.23      4.71 o
   1   8   8        0.30        0.00      3.52 o
 -11   0   9       62.96       76.80      7.12 o
  -9   0   9       28.39       35.39      4.56 o
  -7   0   9        5.06        7.42      3.15 o
  -5   0   9      377.90      403.10     19.23 o
  -3   0   9       66.09       61.64      4.74 o
  -1   0   9        0.17        1.03      1.04 o
   1   0   9      415.91      345.84     14.01 o
   3   0   9      143.73      141.73      8.48 o
   5   0   9       19.25       20.10      4.65 o
 -11   1   9        0.43        0.00      0.90 o
 -10   1   9       10.97       10.05      1.59 o
  -9   1   9       21.43       19.15      2.29 o
  -8   1   9        5.15        7.54      1.62 o
  -7   1   9        7.98        5.75      1.79 o
  -6   1   9      226.86      211.67      7.35 o
  -5   1   9       35.96       27.00      2.84 o
  -4   1   9      967.81      994.77     15.60 o
  -3   1   9        8.17        9.18      1.43 o
  -2   1   9        6.49        7.45      1.49 o
  -1   1   9       53.95       50.48      3.45 o
   0   1   9       10.55        6.71      1.37 o
   1   1   9       16.12       14.03      1.96 o
   2   1   9       39.62       29.26      2.96 o
   3   1   9       39.74       31.63      3.37 o
   4   1   9        5.82        4.62      1.32 o
   5   1   9        3.40        2.81      1.02 o
   6   1   9        7.90       11.43      3.50 o
 -11   2   9        0.66        1.09      1.56 o
 -10   2   9        5.42        3.08      4.10 o
  -9   2   9       56.41       45.74      5.35 o
  -8   2   9       13.77       13.62      4.84 o
  -7   2   9       91.66       95.61      4.96 o
  -6   2   9        0.10        0.06      0.62 o
  -5   2   9       27.32       29.41      3.00 o
  -4   2   9       86.01       71.98      4.16 o
  -3   2   9      283.84      289.24      8.99 o
  -2   2   9       54.34       48.60      3.27 o
  -1   2   9       54.21       54.75      3.56 o
   0   2   9       61.18       61.32      3.91 o
   1   2   9        0.41        0.00      0.83 o
   2   2   9        4.62        0.83      1.43 o
   3   2   9       42.11       37.59      3.42 o
   4   2   9       10.10        8.94      1.56 o
   5   2   9       38.04       40.50      4.02 o
   6   2   9       18.24       22.10      4.33 o
 -11   3   9        5.81        5.43      5.03 o
 -10   3   9        0.14        0.00      1.54 o
  -9   3   9       20.16       24.57      3.84 o
  -8   3   9       34.17       32.69      3.67 o
  -7   3   9        4.50        6.69      1.76 o
  -6   3   9        0.34        0.67      0.75 o
  -5   3   9       17.29       12.19      2.28 o
  -4   3   9        2.98        2.71      1.27 o
  -3   3   9      150.41      158.77      7.88 o
  -2   3   9      839.57      849.97     17.58 o
  -1   3   9        0.02        0.90      0.98 o
   0   3   9        7.01        8.17      1.54 o
   1   3   9        6.24        5.87      1.33 o
   2   3   9        2.78        1.81      1.83 o
   3   3   9       36.86       47.77      3.94 o
   4   3   9       53.55       56.89      4.41 o
   5   3   9        0.32        1.80      1.36 o
   6   3   9       20.57       23.25      7.97 o
 -10   4   9       27.31       38.15      5.62 o
  -9   4   9        9.27        8.16      1.79 o
  -8   4   9       59.11       63.31      6.37 o
  -7   4   9       61.99       50.00      4.42 o
  -6   4   9        2.59        1.67      1.30 o
  -5   4   9        3.13        3.08      1.65 o
  -4   4   9       11.16       13.67      2.91 o
  -3   4   9        7.07        5.24      1.57 o
  -2   4   9        0.01        0.59      1.16 o
  -1   4   9      145.11      158.53      8.77 o
   0   4   9       10.98        8.09      3.06 o
   1   4   9      207.05      201.23      6.84 o
   2   4   9      126.61      128.87      5.54 o
   3   4   9        1.21        2.46      1.03 o
   4   4   9        9.65       10.31      1.84 o
   5   4   9       46.62       44.92      4.63 o
  -9   5   9        2.64        3.33      2.22 o
  -8   5   9        1.74        1.62      1.15 o
  -7   5   9        3.98        2.19      1.13 o
  -6   5   9       13.79        8.71      3.31 o
  -5   5   9       13.27        8.44      5.03 o
  -4   5   9       35.67       28.51      5.17 o
  -3   5   9        0.21        3.20      1.23 o
  -2   5   9       36.60       30.27      5.63 o
  -1   5   9       94.43      113.19      7.45 o
   0   5   9       31.42       28.45      5.62 o
   1   5   9       17.33       16.75      3.22 o
   2   5   9       61.74       67.82      6.69 o
   3   5   9       72.56       85.24      6.32 o
   4   5   9        4.69        9.41      2.76 o
  -8   6   9       11.40        9.72      3.28 o
  -7   6   9        6.56        9.15      2.28 o
  -6   6   9       18.27       13.48      2.37 o
  -5   6   9        0.48        1.75      1.43 o
  -4   6   9        0.16        0.00      0.94 o
  -3   6   9       19.10       14.27      4.33 o
  -2   6   9        0.01        0.00      0.91 o
  -1   6   9       10.84        9.94      2.46 o
   0   6   9      118.52      118.37      8.74 o
   1   6   9      171.20      187.68     10.32 o
   2   6   9       48.40       52.28      7.71 o
   3   6   9        0.94        1.33      2.47 o
  -6   7   9        4.51        3.74      3.86 o
  -5   7   9        0.03        0.00      1.38 o
  -4   7   9        0.13        0.00      1.69 o
  -3   7   9        2.63        0.00      1.60 o
  -2   7   9       56.16       54.07      6.18 o
  -1   7   9        0.02        0.00      3.61 o
   0   7   9       10.83       21.75      6.96 o
 -10   0  10        0.06        1.24      1.73 o
  -8   0  10       16.74       14.70      4.10 o
  -6   0  10       32.75       29.17      5.98 o
  -4   0  10      187.55      185.05      9.04 o
  -2   0  10       39.29       36.56      6.96 o
   0   0  10        3.02        5.61      3.19 o
   2   0  10       92.38       89.91      7.48 o
   4   0  10        4.49        0.01      1.51 o
 -11   1  10       10.37        8.81      4.11 o
 -10   1  10       29.18       27.22      4.70 o
  -9   1  10        0.28        0.00      1.08 o
  -8   1  10        4.68        1.78      1.17 o
  -7   1  10        5.94        8.72      3.21 o
  -6   1  10      211.39      244.10     10.89 o
  -5   1  10       33.76       27.23      8.76 o
  -4   1  10      637.93      653.08     18.83 o
  -3   1  10       24.04       30.08      2.82 o
  -2   1  10        5.60        5.23      1.31 o
  -1   1  10       11.30       11.65      2.10 o
   0   1  10        7.05        4.65      1.95 o
   1   1  10       42.47       28.13      3.01 o
   2   1  10       14.35        8.26      1.88 o
   3   1  10       59.01       63.88      4.74 o
   4   1  10       59.18       50.40      4.45 o
   5   1  10        0.14        1.79      2.85 o
 -10   2  10       15.45       23.51      8.43 o
  -9   2  10       32.15       22.21      5.80 o
  -8   2  10        0.96        1.39      1.55 o
  -7   2  10       53.04       51.76      5.27 o
  -6   2  10       16.53       14.47      2.27 o
  -5   2  10        0.06        0.00      1.33 o
  -4   2  10        0.79        1.81      0.94 o
  -3   2  10      273.10      287.10      9.44 o
  -2   2  10        0.38        0.43      0.95 o
  -1   2  10      278.26      276.11      9.35 o
   0   2  10        0.63        0.72      0.89 o
   1   2  10      128.62      132.27      5.70 o
   2   2  10        0.41        0.00      0.86 o
   3   2  10       93.96       87.44      5.45 o
   4   2  10        4.04        8.02      3.04 o
   5   2  10        8.99       14.73      4.33 o
 -10   3  10        1.72        1.01      5.75 o
  -9   3  10        0.15        0.00      3.75 o
  -8   3  10      102.14      118.55      7.56 o
  -7   3  10        8.81        8.09      2.15 o
  -6   3  10       14.30       15.72      2.97 o
  -5   3  10        6.75        6.65      1.76 o
  -4   3  10       54.48       50.89      3.96 o
  -3   3  10      160.60      166.88      9.60 o
  -2   3  10      161.97      179.77      7.40 o
  -1   3  10       10.20        6.73      1.78 o
   0   3  10       22.22       16.27      2.41 o
   1   3  10       25.38       21.62      2.57 o
   2   3  10       32.89       31.42      3.23 o
   3   3  10        0.11        1.54      1.07 o
   4   3  10        6.66        6.65      1.77 o
  -9   4  10       18.21       16.03      2.47 o
  -8   4  10        4.45        0.66      2.04 o
  -7   4  10        0.26        1.22      1.25 o
  -6   4  10        0.30        1.91      1.21 o
  -5   4  10        3.85        4.60      1.70 o
  -4   4  10       16.42       13.30      2.81 o
  -3   4  10        2.66        1.84      2.11 o
  -2   4  10        1.46        0.00      1.44 o
  -1   4  10       61.92       55.05      6.04 o
   0   4  10       47.83       53.78      6.10 o
   1   4  10        0.02        0.85      1.41 o
   2   4  10        3.44        6.37      1.58 o
   3   4  10       30.18       38.12      3.92 o
   4   4  10       24.03       21.38      3.98 o
  -8   5  10        0.74        2.10      3.13 o
  -7   5  10        0.63        0.00      1.70 o
  -6   5  10        0.13        2.95      1.25 o
  -5   5  10        8.94        6.11      1.94 o
  -4   5  10        9.04        5.08      1.74 o
  -3   5  10        0.07        2.22      1.07 o
  -2   5  10       14.19       12.49      2.79 o
  -1   5  10       11.49       11.42      2.70 o
   0   5  10       62.24       63.36      6.57 o
   1   5  10       43.53       51.43      8.26 o
   2   5  10        7.14        3.18      3.10 o
   3   5  10        0.42        2.31      4.62 o
  -7   6  10        8.99        6.20      3.67 o
  -6   6  10        2.35        2.97      2.54 o
  -5   6  10        0.33        1.67      1.92 o
  -4   6  10        5.64        1.88      1.81 o
  -3   6  10        0.08        0.00      1.33 o
  -2   6  10       25.66       30.83      4.77 o
  -1   6  10       21.78       23.67      4.33 o
   0   6  10       30.96       34.84      5.85 o
   1   6  10        0.31        0.20      3.31 o
  -4   7  10        1.26        1.73      4.22 o
  -3   7  10        0.35        4.68      4.85 o
  -2   7  10       19.81       23.42      7.39 o
  -9   0  11        0.12        0.00      1.73 o
  -7   0  11       25.65       19.00      5.17 o
  -5   0  11      764.15      831.12     32.32 o
  -3   0  11      196.55      204.66      9.66 o
  -1   0  11      102.05      101.20      6.82 o
   1   0  11      247.16      250.11     40.08 o
   3   0  11       19.22       21.53      4.97 o
 -10   1  11        8.30        9.05      2.63 o
  -9   1  11        0.03        0.00      1.13 o
  -8   1  11        1.47        1.90      1.35 o
  -7   1  11       30.76       41.29      5.28 o
  -6   1  11      481.08      494.27     20.49 o
  -5   1  11      151.93      157.76     16.40 o
  -4   1  11      151.97      154.73      8.72 o
  -3   1  11       16.00       15.69      3.60 o
  -2   1  11       10.16       12.07      1.79 o
  -1   1  11       46.43       44.63      3.76 o
   0   1  11      161.13      164.23      6.44 o
   1   1  11       26.10       24.83      2.86 o
   2   1  11      203.85      193.10      7.51 o
   3   1  11        3.10        1.41      2.59 o
   4   1  11        1.77        0.10      3.96 o
  -9   2  11        3.70        0.00      5.05 o
  -8   2  11        0.67        0.00      2.11 o
  -7   2  11       61.59       51.38      7.42 o
  -6   2  11       66.23       70.78      4.90 o
  -5   2  11       28.36       27.37      3.21 o
  -4   2  11        0.38        2.39      0.93 o
  -3   2  11       71.66       63.50      4.90 o
  -2   2  11       12.34       14.33      2.35 o
  -1   2  11       24.92       31.28      3.62 o
   0   2  11       52.61       51.27      4.10 o
   1   2  11        2.12        1.96      2.00 o
   2   2  11        1.01        0.85      1.15 o
   3   2  11        9.75        6.63      2.89 o
  -9   3  11        0.40        0.00      5.08 o
  -8   3  11       80.17       83.98     12.39 o
  -7   3  11        1.15        0.84      1.62 o
  -6   3  11        9.94       20.33      5.34 o
  -5   3  11        1.55        0.86      0.85 o
  -4   3  11       36.80       35.04      4.48 o
  -3   3  11       14.83       17.17      4.61 o
  -2   3  11       60.76       66.00      5.09 o
  -1   3  11        0.28        0.17      0.99 o
   0   3  11        0.35        3.96      1.30 o
   1   3  11       24.63       28.42      3.92 o
   2   3  11        0.15        0.00      1.33 o
   3   3  11        4.94        2.26      2.20 o
  -8   4  11       27.61       21.95      4.43 o
  -7   4  11        1.54        2.29      1.50 o
  -6   4  11        4.26        6.02      1.59 o
  -5   4  11        6.57        6.82      4.69 o
  -4   4  11        1.39        2.38      2.69 o
  -3   4  11       34.97       42.27      5.27 o
  -2   4  11        6.12        1.45      1.49 o
  -1   4  11       48.52       42.74      5.54 o
   0   4  11       19.78       18.95      3.68 o
   1   4  11        1.08        5.86      3.89 o
   2   4  11        9.78        7.48      5.43 o
  -7   5  11        8.81        9.21      4.01 o
  -6   5  11        1.27        3.87      2.80 o
  -5   5  11        0.02        0.00      1.54 o
  -4   5  11        1.12        1.61      3.54 o
  -3   5  11        0.77        0.00      1.99 o
  -2   5  11       24.09       18.17      3.64 o
  -1   5  11        0.06        2.01      3.32 o
   0   5  11        0.15        3.48      3.88 o
   1   5  11       26.51       25.18      7.91 o
  -5   6  11        1.29        0.00      4.51 o
  -4   6  11        0.11        2.21      3.08 o
  -3   6  11        0.05        1.43      3.26 o
  -2   6  11        1.57        0.00      4.36 o
  -1   6  11        1.25        0.00      3.99 o
  -8   0  12        7.54       13.37      4.25 o
  -6   0  12        8.73        5.92      2.83 o
  -4   0  12       19.41       24.35      6.04 o
  -2   0  12       34.55       34.67      4.65 o
   0   0  12        0.86        0.00      1.60 o
   2   0  12        3.93        4.35      4.39 o
  -9   1  12        0.05        0.00      2.10 o
  -8   1  12       32.28       29.30      5.04 o
  -7   1  12       48.40       50.62      7.67 o
  -6   1  12       29.55       37.98      5.12 o
  -5   1  12        2.51        3.30      1.89 o
  -4   1  12       30.28       19.76      2.83 o
  -3   1  12        0.00        2.12      1.20 o
  -2   1  12       41.52       42.26      4.40 o
  -1   1  12        4.85        4.87      1.34 o
   0   1  12       48.08       47.49      4.09 o
   1   1  12        0.46        0.55      1.33 o
   2   1  12       11.82        7.84      3.35 o
  -8   2  12        9.68        4.97      5.34 o
  -7   2  12      129.52      157.77     14.96 o
  -6   2  12        0.79        1.75      1.31 o
  -5   2  12       16.63       20.05      2.61 o
  -4   2  12        4.17        2.51      1.73 o
  -3   2  12       44.80       38.55      4.10 o
  -2   2  12       13.89       16.01      2.23 o
  -1   2  12       22.52       20.38      2.93 o
   0   2  12        6.68        5.18      1.71 o
   1   2  12       10.01        2.88      1.82 o
   2   2  12        1.71        0.00      3.58 o
  -7   3  12        3.32        0.00      4.56 o
  -6   3  12        0.03        1.83      2.15 o
  -5   3  12        0.07        2.26      1.46 o
  -4   3  12        0.33        2.38      1.25 o
  -3   3  12        3.87        8.87      2.49 o
  -2   3  12       22.56       21.90      4.20 o
  -1   3  12       95.91      109.06      8.59 o
   0   3  12       16.67       15.92      3.31 o
   1   3  12        2.69        1.84      1.86 o
  -7   4  12        3.85        0.00      2.71 o
  -6   4  12        0.39        0.00      1.78 o
  -5   4  12        0.08        1.48      2.15 o
  -4   4  12        0.14        1.21      1.54 o
  -3   4  12       24.25       28.27      4.96 o
  -2   4  12       15.98       13.54      5.02 o
  -1   4  12       49.02       60.54     19.98 o
   0   4  12        0.07        0.00      5.89 o
  -5   5  12       12.52        4.01      4.33 o
  -4   5  12       12.78        9.36      5.98 o
  -3   5  12       17.32       16.64      5.13 o
  -7   0  13        6.72        0.00      4.88 o
  -5   0  13       24.57       27.58      6.41 o
  -3   0  13        0.23        0.00      1.76 o
  -1   0  13        2.59        0.00      1.81 o
  -7   1  13       14.51        9.48      4.72 o
  -6   1  13       37.54       35.09      5.62 o
  -5   1  13        9.10        8.09      2.48 o
  -4   1  13        0.00        0.56      2.50 o
  -3   1  13       58.89       73.36      5.90 o
  -2   1  13        3.02        0.21      1.94 o
  -1   1  13        0.04        0.37      2.25 o
   0   1  13       49.21       44.58      5.51 o
  -6   2  13        0.01        7.13      6.73 o
  -5   2  13        5.88        3.30      1.74 o
  -4   2  13       10.99       12.34      2.14 o
  -3   2  13       38.03       52.70      5.17 o
  -2   2  13        3.30        2.56      1.50 o
  -1   2  13       33.23       39.05      5.12 o
  -5   3  13       13.09        9.76      4.30 o
  -4   3  13       20.13       22.19      4.97 o
  -2   3  13       78.26       99.14     13.69 o
 
